# Supplementary material for: Discovery of natural scaffolds as HER2 inhibitors for breast cancer: virtual screening, molecular dynamics, and biological characterization with selectivity profiling
Source: Sci Rep. 2025 Jul 17;15:25883. doi: 10.1038/s41598-025-11177-6 (PMC12267471; doi:10.1038/s41598-025-11177-6)
Supplement: Supplementary file 1 — Supplementary Material 1 [file 41598_2025_11177_MOESM1_ESM.zip]

Archive with 1 entries (1 files):
- Compiled Natural Products Library.sdf
